# Supplementary material for: Constructing Abundant Oxygen-Containing Functional Groups in Hard Carbon Derived from Anthracite for High-Performance Sodium-Ion Batteries
Source: Nanomaterials (Basel). 2023 Nov 22;13(23):3002. doi: 10.3390/nano13233002 (PMC10708234; doi:10.3390/nano13233002)
Supplement: Supplementary file 1 [file nanomaterials-13-03002-s001.zip]

Archive with 1 entries (1 files):
- nanomaterials-2710368-supplementary.pdf
